# Supplementary material for: Phylogenetic Inferences and Historical Biogeography of Onocleaceae
Source: Plants (Basel). 2025 Feb 7;14(4):510. doi: 10.3390/plants14040510 (PMC11858849; doi:10.3390/plants14040510)
Supplement: Supplementary file 1 [file plants-14-00510-s001.zip]

Archive with 4 entries (4 files):
- TableS2.xlsx
- TableS3.xlsx
- TableS4.xlsx
- TableS1.xlsx
