# Supplementary material for: Phylogenetic Inferences and Historical Biogeography of Onocleaceae
Source: Plants (Basel). 2025 Feb 7;14(4):510. doi: 10.3390/plants14040510 (PMC11858849; doi:10.3390/plants14040510)
Supplement: Supplementary file 1 [file plants-14-00510-s001.zip › TableS2.xlsx]

## Sheet: TableS2
Taxon	Voucher	Location	atpA	atpB	rbcL	matK	trnL, trnL-trnF spacer, trnF	trnG, trnG-trnR spacer, trnR	rps4, rps4-trnS spacer, trnS	psbA, psbA-trnH spacer, trnH	ITS	accD
Athyrium foliolosum Moore ex Sim	Cheng X. et al. FB536	China	MT130638	MT130638	MT130638	MT130638	MT130638	MT130638	MT130638	MT130638	-	MT130638
Cleistoblechnum eburneum (Christ) Gasper & Salino	Wei Q. WQ201	China	MT130542	MT130542	MT130542	MT130542	MT130542	MT130542	MT130542	MT130542	-	MT130542
Matteuccia struthiopteris (L.) Tod.	768167	Japan	-	-	AB575062	-	-	-	-	AB575690	-	-
Matteuccia struthiopteris (L.) Tod.	AG2KL81	Unknown	-	-	MF349310	-	-	-	-	MF348840	-	-
Matteuccia struthiopteris (L.) Tod.	K019687	Cult.	JF304005	-	-	JF303936	KX656175	-	-	-	-	-
Matteuccia struthiopteris (L.) Tod.	Larsson 5	Cult.	JF832130	JF832171	JF832074	-	-	JF832227	-	-	-	-
Matteuccia struthiopteris (L.) Tod.	MASTFO01-260914	Unknown	-	-	MF572219	-	-	-	-	MF543670	MF543723	-
Matteuccia struthiopteris (L.) Tod.	MASTFO02-260914	Unknown	-	-	MF572218	-	-	-	-	MF543669	MF543722	-
Matteuccia struthiopteris (L.) Tod.	MASTFO03-260914	Unknown	-	-	MF572220	-	-	-	-	MF543671	MF543724	-
Matteuccia struthiopteris (L.) Tod.	NFB_MS	India	-	-	MT710306	MT723749	-	-	-	-	-	-
Matteuccia struthiopteris (L.) Tod.	Tsutsumi CT1004	Japan	-	-	AB232415	-	-	-	-	-	-	AB232443
Matteuccia struthiopteris (L.) Tod.	Unknown	unknown	KC254197	KC254276	KC254353	KC254118	KC254425	-	-	-	-	-
Matteuccia struthiopteris (L.) Tod.	YYZW2015DK22-1	Unknown	-	-	-	-	-	-	-	KX068972	-	-
Matteuccia struthiopteris (L.) Tod.	ZSH01J1	China	-	-	KC795813	-	-	-	-	KC795773	-	-
Matteuccia struthiopteris (L.) Tod.	ZSH01J2	China	-	-	KC795812	-	-	-	-	KC795772	-	-
Matteuccia struthiopteris (L.) Tod.	ZSH01J3	China	-	-	KC795811	-	-	-	-	KC795771	-	-
Matteuccia struthiopteris (L.) Tod.	AHR001	Sweden	-	-	-	-	-	-	-	HQ243701	-	-
Matteuccia struthiopteris (L.) Tod.	CB15	China	-	-	-	-	-	-	-	HQ243700	-	-
Matteuccia struthiopteris (L.) Tod.	Dac3	USA	-	-	-	-	-	-	-	HQ243691	-	-
Matteuccia struthiopteris (L.) Tod.	DMK0109	Canada	-	-	-	-	-	-	-	HQ243698	-	-
Matteuccia struthiopteris (L.) Tod.	DMK4109	Canada	-	-	-	-	-	-	-	HQ243694	-	-
Matteuccia struthiopteris (L.) Tod.	JAM001	USA	-	-	-	-	-	-	-	HQ243695	-	-
Matteuccia struthiopteris (L.) Tod.	MAM0709	USA	-	-	-	-	-	-	-	HQ243699	-	-
Matteuccia struthiopteris (L.) Tod.	MCS001	Alaska	-	-	-	-	-	-	-	JF912403	-	-
Matteuccia struthiopteris (L.) Tod.	MOC001	Japan	-	-	-	-	-	-	-	HQ243705	-	-
Matteuccia struthiopteris (L.) Tod.	MOC002	Japan	-	-	-	-	-	-	-	HQ243706	-	-
Matteuccia struthiopteris (L.) Tod.	PS0385MT01	Unknown	-	-	-	-	-	-	-	GU592472	-	-
Matteuccia struthiopteris (L.) Tod.	PS0385MT02	Unknown	-	-	-	-	-	-	-	GU592471	-	-
Matteuccia struthiopteris (L.) Tod.	Rez01	USA	-	-	-	-	-	-	-	HQ243692	-	-
Matteuccia struthiopteris (L.) Tod.	Sea1071	Canada	-	-	-	-	-	-	-	HQ243693	-	-
Matteuccia struthiopteris (L.) Tod.	Unknown	Cult.	-	-	-	-	-	-	-	OQ320387	-	-
Matteuccia struthiopteris (L.) Tod.	AP286	Unknown	-	-	HQ590178	-	-	-	-	-	-	-
Matteuccia struthiopteris (L.) Tod.	JAG 0809	Unknown	-	-	MG215510	-	-	-	-	-	-	-
Matteuccia struthiopteris (L.) Tod.	JEM 063	Unknown	-	-	MG215087	-	-	-	-	-	-	-
Matteuccia struthiopteris (L.) Tod.	Jensen s.n.	USA	-	-	U62032	-	-	-	-	-	-	-
Matteuccia struthiopteris (L.) Tod.	MT00180149	Unknown	-	-	MG215288	-	-	-	-	-	-	-
Matteuccia struthiopteris (L.) Tod.	TJD-498	Unknown	-	-	KJ841410	-	-	-	-	-	-	-
Matteuccia struthiopteris (L.) Tod.	Unknown	Malay Peninsula	-	-	D43917	-	-	-	-	-	-	-
Matteuccia struthiopteris (L.) Tod.	v0248980WIS	Unknown	-	-	MK526174	-	-	-	-	-	-	-
Matteuccia struthiopteris (L.) Tod.	WAB_0132469080	Unknown	-	-	KJ593533	-	-	-	-	-	-	-
Matteuccia struthiopteris (L.) Tod.	WAB_0132469103	Unknown	-	-	KJ593534	-	-	-	-	-	-	-
Matteuccia struthiopteris (L.) Tod.	WAB_1079140205	Unknown	-	-	KJ593531	-	-	-	-	-	-	-
Matteuccia struthiopteris (L.) Tod.	WAB_1079140220	Unknown	-	-	KJ593532	-	-	-	-	-	-	-
Matteuccia struthiopteris (L.) Tod.	Wolf 464	Cult.	-	-	U05930	-	-	-	-	-	-	-
Matteuccia struthiopteris (L.) Tod.	Cranfill s.n.	Cult.	-	-	-	-	-	-	AF425158	-	-	-
Matteuccia struthiopteris (L.) Tod.	Wei Q. et al. FB854	China	MT130666	MT130666	MT130666	MT130666	MT130666	MT130666	MT130666	MT130666	-	MT130666
Matteuccia struthiopteris (L.) Tod.	WR0331	China	NC035859	NC035859	NC035859	NC035859	NC035859	NC035859	NC035859	NC035859	-	NC035859
Matteuccia struthiopteris (L.) Tod.	YUS8847	China, Sichuan, Yaan , Shimian	PP712888	PP712888	PP712888	PP712888	PP712888	PP712888	PP712888	PP712888	PQ590660	PP712888
Onoclea sensibilis L.	Zhang XC 3791	USA	KC254196	KC254275	KC254352	KC254117	-	-	-	-	-	-
Onoclea sensibilis L.	AD7LM81	Unknown	-	-	MF349430	-	-	-	-	MF348741	-	-
Onoclea sensibilis L.	OAC 96896	Canada	KF186562	-	KF186532	-	-	-	-	-	-	-
Onoclea sensibilis L.	SCBI-SIGEO_13_0101	Unknown	-	-	KP644074	-	-	-	-	KP643569	-	-
Onoclea sensibilis L.	Schuettpelz 353	Cult.	JF832132	EF463488	-	-	-	JF832229	-	-	-	-
Onoclea sensibilis L.	SERC-1076419231	Unknown	-	-	KP402689	-	-	-	-	KP402509	-	-
Onoclea sensibilis L.	YYZW2015	Unknown	-	-	-	-	-	-	-	KY014776	-	-
Onoclea sensibilis L.	YYZW2015DF23-1	Unknown	-	-	KY014900	-	-	-	-	KY014771	-	-
Onoclea sensibilis L.	YYZW2015DF23-2	Unknown	-	-	KY014901	-	-	-	-	KY014772	-	-
Onoclea sensibilis L.	YYZW2015DF23-3	Unknown	-	-	KY014902	-	-	-	-	KY014773	-	-
Onoclea sensibilis L.	YYZW2015DK23-1	Unknown	-	-	KY014903	-	-	-	-	KY014774	-	-
Onoclea sensibilis L.	YYZW2015DK23-2	Unknown	-	-	KY014904	-	-	-	-	KY014775	-	-
Onoclea sensibilis L.	YYZW2015DK23-3	Unknown	-	-	KY014905	-	-	-	-	-	-	-
Onoclea sensibilis L.	YYZW2015FX23-1	Unknown	-	-	-	-	-	-	-	KY014777	-	-
Onoclea sensibilis L.	Kuo 115	USA	-	-	-	JF303935	-	-	-	-	-	-
Onoclea sensibilis L.	AP252	Unknown	-	-	HQ590192	-	-	-	-	-	-	-
Onoclea sensibilis L.	BIOUG24049-C10	Unknown	-	-	KT695593	-	-	-	-	-	-	-
Onoclea sensibilis L.	JAG 0066	Unknown	-	-	MG215323	-	-	-	-	-	-	-
Onoclea sensibilis L.	JEM 065	Unknown	-	-	MG215395	-	-	-	-	-	-	-
Onoclea sensibilis L.	MBG 791216	USA	-	-	U05936	-	-	-	-	-	-	-
Onoclea sensibilis L.	MT00179832	Unknown	-	-	MG215019	-	-	-	-	-	-	-
Onoclea sensibilis L.	NTW 970	Unknown	-	-	MG215317	-	-	-	-	-	-	-
Onoclea sensibilis L.	TJD-489	Unknown	-	-	KJ841430	-	-	-	-	-	-	-
Onoclea sensibilis L.	Unknown	Unknown	-	-	JF832076	-	-	-	-	-	-	-
Onoclea sensibilis L.	Unknown	Unknown	-	-	U05640	-	-	-	-	-	-	-
Onoclea sensibilis L.	WAB_0132469057	Unknown	-	-	KJ593552	-	-	-	-	-	-	-
Onoclea sensibilis L.	WAB_0132469151	Unknown	-	-	KJ593550	-	-	-	-	-	-	-
Onoclea sensibilis L.	WAB_1079140181	Unknown	-	-	KJ593549	-	-	-	-	-	-	-
Onoclea sensibilis L.	WAB_1079140196	Unknown	-	-	KJ593551	-	-	-	-	-	-	-
Onoclea sensibilis L.	U. C. Bot. Gard. 80.0321	USA	-	-	-	-	-	-	AF425159	-	-	-
Onoclea sensibilis L.	WR0327	China	NC035860	NC035860	NC035860	NC035860	NC035860	NC035860	NC035860	NC035860	-	NC035860
Onoclea sensibilis L.	ZhouXM677	USA, Cult.	PP712887	PP712887	PP712887	PP712887	PP712887	PP712887	PP712887	PP712887	PQ590664	PP712887
Onoclea sensibilis var. interrupta Maxim.	765732	Japan	-	-	AB575064	-	-	-	-	AB575692	-	-
Onoclea sensibilis var. interrupta Maxim.	Kato s.n.	Japan	-	-	U62034	-	-	-	-	-	-	-
Onoclea sensibilis var. interrupta Maxim.	Lu J.M. Lu472	China	MT130573	MT130573	MT130573	MT130573	MT130573	MT130573	MT130573	MT130573	-	MT130573
Onoclea sensibilis var. interrupta Maxim.	ZhaoJingLN	China, Liaoning, Fushun	PP712885	PP712885	PP712885	PP712885	PP712885	PP712885	PP712885	PP712885	-	PP712885
Onoclea sensibilis var. interrupta Maxim.	ZhaoJingLN3	China, Liaoning, Fushun	PP712886	PP712886	PP712886	PP712886	PP712886	PP712886	PP712886	PP712886	PQ590663	PP712886
Onoclea sensibilis L.	Gastony 92-9-1	USA	-	-	U62036	-	-	-	-	-	-	-
Onoclea sensibilis L.	Gastony s.n.	USA	-	-	U62035	-	-	-	-	-	-	-
Onocleopsis hintonii F.Ballard	Mickel s.n. 1991	Mexico	-	-	U62033	-	-	-	AF425160	-	-	-
Onocleopsis hintonii F.Ballard	Rothfels et al. 3360	Mexico	JF832133	JF832174	JF832077	JF832281	-	JF832230	-	-	-	-
Pentarhizidium intermedium (C.Chr.) Hayata	Zhang XC 3394	China	KC254198	KC254277	KC254354	-	KC254426	-	KC254505	-	-	-
Pentarhizidium intermedium (C.Chr.) Hayata	Dickore 11519	China	JF832134	JF832175	JF832078	-	-	JF832231	-	-	-	-
Pentarhizidium intermedium (C.Chr.) Hayata	Liu 9689	China	-	-	-	JF832282	-	-	-	-	-	-
Pentarhizidium intermedium (C.Chr.) Hayata	2D7	China	-	-	-	-	-	-	-	HQ243702	-	-
Pentarhizidium intermedium (C.Chr.) Hayata	Bartholomew et al. s.n.	China	-	-	U62031	-	-	-	-	-	-	-
Pentarhizidium intermedium (C.Chr.) Hayata	YUS7829	China, Yunnan, Lijiang, Naxi	PP712890	PP712890	PP712890	PP712890	PP712890	PP712890	PP712890	PP712890	PQ590656	PP712890
Pentarhizidium intermedium (C.Chr.) Hayata	YUS7844	China, Yunnan, Lijiang, Naxi	PP712889	PP712889	PP712889	PP712889	PP712889	PP712889	PP712889	PP712889	PQ590657	PP712889
Pentarhizidium intermedium (C.Chr.) Hayata	YUS9511	China, Yunnan, Lijiang, Naxi	PP712891	PP712891	PP712891	PP712891	PP712891	PP712891	PP712891	PP712891	PQ590661	PP712891
Pentarhizidium orientale (Hook.) Hayata	1980 Sino-Amer. Exped. #2050	China	JF832135	JF832176	JF832079	-	-	JF832232	-	-	-	-
Pentarhizidium orientale (Hook.) Hayata	ZSH01Z1	China	-	-	KC795807	-	-	-	-	KC795764	-	-
Pentarhizidium orientale (Hook.) Hayata	ZSH01Z2	China	-	-	KC795806	-	-	-	-	KC795763	-	-
Pentarhizidium orientale (Hook.) Hayata	Unknown	Cult.	-	-	-	JF832283	-	-	-	-	-	-
Pentarhizidium orientale (Hook.) Hayata	DL47	China	-	-	-	-	-	-	-	HQ243703	-	-
Pentarhizidium orientale (Hook.) Hayata	Gastony s.n.	Cult.	-	-	U62030	-	-	-	-	-	-	-
Pentarhizidium orientale (Hook.) Hayata	Lu J.M. Lu715	China	MT130641	MT130641	MT130641	MT130641	MT130641	MT130641	MT130641	MT130641	-	MT130641
Pentarhizidium orientale (Hook.) Hayata	YUS6905	China, Yunnan, Nujiang, Gongshan	PP712894	PP712894	PP712894	PP712894	PP712894	PP712894	PP712894	PP712894	PQ590655	PP712894
Pentarhizidium orientale (Hook.) Hayata	YUS8029	China, Yunnan, Lijiang, Naxi	PP712895	PP712895	PP712895	PP712895	PP712895	PP712895	PP712895	PP712895	PQ590658	PP712895
Pentarhizidium orientale (Hook.) Hayata	YUS9702	China, Yunnan, Nujiang, Lushui	PP712893	PP712893	PP712893	PP712893	PP712893	PP712893	PP712893	PP712893	PQ590662	PP712893
Pentarhizidium orientale (Hook.) Hayata	YUS10377	China, Yunnan, Zhaotong, Yanjin	PP712892	PP712892	PP712892	PP712892	PP712892	PP712892	PP712892	PP712892	-	PP712892
Stenochlaena palustris (Burm.f.) Bedd.	Wei Q. et al. FB786	China	MT130594	MT130594	MT130594	MT130594	MT130594	MT130594	MT130594	MT130594	-	MT130594
Woodsia polystichoides Eaton	Lu J.M. Lu616	China	MT130700	MT130700	MT130700	MT130700	MT130700	MT130700	MT130700	MT130700	-	MT130700
Woodwardia harlandii Hook.	Wei Q. et al. FB810	China	MT130602	MT130602	MT130602	MT130602	MT130602	MT130602	MT130602	MT130602	-	MT130602
Woodwardia japonica (L.f.) Sm.	YUS8839	China, Sichuan, Yaan , Shimian	PP712896	PP712896	PP712896	PP712896	PP712896	PP712896	PP712896	PP712896	PQ590659	PP712896
