# Supplementary material for: Phylogenetic Inferences and Historical Biogeography of Onocleaceae
Source: Plants (Basel). 2025 Feb 7;14(4):510. doi: 10.3390/plants14040510 (PMC11858849; doi:10.3390/plants14040510)
Supplement: Supplementary file 1 [file plants-14-00510-s001.zip › TableS3.xlsx]

## Sheet: TableS3
Ranges	A	B	C	D	E
A	1	1	1	0.5	0.01
B	1	1	1	0.5	0.01
C	1	1	1	1	0.5
D	0.5	0.5	1	1	1
E	0.01	0.01	0.5	1	1
