# Supplementary material for: Phylogenetic Inferences and Historical Biogeography of Onocleaceae
Source: Plants (Basel). 2025 Feb 7;14(4):510. doi: 10.3390/plants14040510 (PMC11858849; doi:10.3390/plants14040510)
Supplement: Supplementary file 1 [file plants-14-00510-s001.zip › TableS4.xlsx]

## Sheet: TableS4
Node	Range	Probability	Range	Probability	Range	Probability	Range	Probability	Range	Probability	Range	Probability
7	CE	15.1	BE	9.34	DE	9.32	ACE	8.85	AE	8.79	BCE	8.41
7	CDE	8.41	ABCE	5.37	ACDE	5.37	ABE	5.2	ADE	5.2	BCDE	4.27
7	BDE	3.72	ABDE	2.65	E	0	B	0	D	0	C	0
7	A	0	BC	0	CD	0	AC	0	BD	0	ABC	0
7	ACD	0	AB	0	AD	0	BCD	0	ABCD	0	ABD	0
8	BD	100	BCD	0	ABD	0	BDE	0	D	0	B	0
8	CD	0	BC	0	AD	0	AB	0	DE	0	BE	0
8	ABCD	0	BCDE	0	ABDE	0	ACD	0	ABC	0	CDE	0
8	BCE	0	ADE	0	ABE	0	C	0	A	0	E	0
8	AC	0	CE	0	AE	0	ACDE	0	ABCE	0	ACE	0
9	BCDE	17.94	BDE	14.25	ABDE	8.51	B	6.53	D	6.49	CDE	5.9
9	BCE	5.42	DE	4.79	BE	4.36	BCD	3.26	ADE	2.96	BD	2.91
9	ABE	2.57	ACDE	2.43	ABCE	2.14	ABCD	1.69	CD	1.6	ABD	1.55
9	BC	1.46	AD	1.11	AB	1.04	ACD	0.58	ABC	0.5	E	0
9	A	0	C	0	ACE	0	CE	0	AE	0	AC	0
10	A	80.82	AB	19.18	ABC	0	ABE	0	ABD	0	B	0
10	AC	0	AD	0	AE	0	BC	0	BD	0	BE	0
10	ABCE	0	ABCD	0	ABDE	0	ACE	0	ACD	0	ADE	0
10	BCE	0	BCD	0	BDE	0	C	0	D	0	E	0
10	CD	0	CE	0	DE	0	ACDE	0	BCDE	0	CDE	0
11	AB	11.22	AD	10.99	ABE	9.34	ABDE	9.16	ADE	8.55	ABD	8.44
11	AE	5.42	A	4.95	ABCE	4.47	ABC	4.17	ACDE	3.99	ABCD	3.88
11	ACD	3.85	ACE	3.37	AC	2.47	B	2.07	BD	1.04	BDE	0.81
11	BE	0.51	BCDE	0.38	BCD	0.36	BCE	0.32	BC	0.23	D	0
11	DE	0	CDE	0	CD	0	E	0	CE	0	C	0
Note: 7 = Onocleopsis hintonii + Matteuccia struthiopteris; 8 = Onoclea sensibilis + Onoclea sensibilis var. interrupta; 9 = Onocleopsis hintonii + Matteuccia struthiopteris + Onoclea sensibilis + Onoclea sensibilis var. interrupta; 10 = Pentarhizidium orientale + Pentarhizidium intermedium; 11 = Onocleopsis hintonii + Matteuccia struthiopteris + Onoclea sensibilis + Onoclea sensibilis var. inter…
