# Supplementary material for: Phylogenetic Inferences and Historical Biogeography of Onocleaceae
Source: Plants (Basel). 2025 Feb 7;14(4):510. doi: 10.3390/plants14040510 (PMC11858849; doi:10.3390/plants14040510)
Supplement: Supplementary file 1 [file plants-14-00510-s001.zip › TableS1.xlsx]

## Sheet: TableS1
Taxon	Voucher	Herbarium acronyms	Location	Latitude and Longitude	Altitude
Matteuccia struthiopteris (L.) Tod.	YUS8847	PYU	China, Sichuan,Yaan,Shimian	28.972892;102.305376	1893.19
Onoclea sensibilis L.	ZhouXM677	PYU	USA, Cult.	-	-
Onoclea sensibilis var. interrupta Maxim.	ZhaoJingLN	PYU	China, Liaoning, Fushun,Qingyuan	124.890514;49.141827	547.19
Onoclea sensibilis var. interrupta Maxim.	ZhaoJingLN3	PYU	China, Liaoning, Fushun,Qingyuan	124.890532;49.141727	523.18
Pentarhizidium intermedium (C.Chr.) Hayata	YUS7829	PYU	China, Yunnan, Lijiang, Naxi	99.618484; 26.951138	2602.18
Pentarhizidium intermedium (C.Chr.) Hayata	YUS7844	PYU	China, Yunnan, Lijiang, Naxi	99.585789; 26.945095	2884.84
Pentarhizidium intermedium (C.Chr.) Hayata	YUS9511	PYU	China, Yunnan, Lijiang, Naxi	99.609828;26.827675	1907.19
Pentarhizidium orientale (Hook.) Hayata	YUS6905	PYU	China, Yunnan, Nujiang, Gongshan	98.593628; 27.775029	2188.98
Pentarhizidium orientale (Hook.) Hayata	YUS8029	PYU	China, Yunnan, Lijiang, Naxi	99.642021;27.056518	2508.02
Pentarhizidium orientale (Hook.) Hayata	YUS9702	PYU	China, Yunnan, Nujiang, Lushui	98.662211;26.000945	2357.44
Pentarhizidium orientale (Hook.) Hayata	YUS10377	PYU	China, Yunnan, Zhaotong, Yanjin	103.585331;28.124699	1571.37
Woodwardia japonica (L.f.) Sm.	YUS8839	PYU	China, Sichuan, Yaan , Shimian	102.347799;29.134579	1285.41
